# Supplementary material for: Saliva‐derived cfDNA is applicable for EGFR mutation detection but not for quantitation analysis in non‐small cell lung cancer
Source: Thorac Cancer. 2019 Aug 23;10(10):1973–83. doi: 10.1111/1759-7714.13178 (PMC6775000; doi:10.1111/1759-7714.13178)
Supplement: Supplementary file 2 — Table S1 Summary of patient demographics and mutations detection results by ddPCR. [file TCA-10-1973-s002.xlsx]

## Sheet: Sheet1
Table S1. Summary of patient demographics and mutations detection results by ddPCR.
Patient NO.	ID	Gender	Age	Smoking history	Drinking history	Histology	stage	M status	EGFR status in tissue	Blood-based mutations detection	Saliva-based mutations detection	Plasma cfDNA concentration (ng/ml)	Saliva cfDNA concentration (ng/ml)	Time of organizational diagnosis	Time of collecting blood	Time of collecting saliva	Recent treatment	Clinical response
1	501904	Male	53	Y	Y	AC	IVA	M1a	19del	Positive	Positive	96.7172	5.73232	2018-04-24	2018-05-17	2018-05-18	Pemetrexe+cisplatin	N/A
2	267114	Male	65	N	N	AC	IVB	M1c	T790M	Positive	Positive	85.7955	162.045	2017-01-03	2018-05-17	2018-05-18	Radiotherapy + albumin-bound paclitaxel	PD
3	479599	Male	50	Y	Y	AC	IV	M1a	L858R	Positive	Negative	123.759	3.15152	2017-04-07	2018-05-17	2018-05-18	Apatinib + gemcitabine + tigio	PD
4	477593	Female	53	N	N	AC	IV	M1a	L858R	Negative	Negative	12.6948	42.5325	2017-11-08	2018-05-17	2018-05-18	Bevacizumab + paclitaxel + carboplatin	SD
5	506150	Female	48	N	N	AC	IVB	M1c	L858R	Negative	Negative	93.4659	1.27273	2018-04-26	2018-05-17	2018-05-18	Pemetrexed + cisplatin	N/A
6	473640	Female	41	N	N	AC	IVB	M1c	19del	Positive	Positive	42.5455	5.13636	2017-08-16	2018-06-19	2018-06-20	Bevacizumab + ectinib	SD
7	386676	Male	57	N	N	SCC	IV	M1a	19del	Negative	Negative	197.273	5.45455	2018-01-04	2018-06-19	2018-06-20	Pemetrexed + carboplatin	N/A
8	478561	Male	55	N	Y	AC	IV	M1	19del	Positive	Positive	113.503	9.30398	2017-10-20	2018-06-19	2018-06-20	Ektorinib	SD
9	505768	Female	74	N	N	AC	IV	M1a	L858R	Negative	Negative	17.7686	27.5758	2018-05-03	2018-05-16	2018-05-17	Pemetrexed + nedaplatin	SD
10	425321	Female	56	N	N	AC	IVb	M1c	L858R	Positive	Negative	166.827	96.6667	2017-01-10	2018-05-22	2018-05-23	Bevacizumab	PD
11	502164	Female	30	N	N	AC	IV	M1	19del	Negative	Negative	13.7311	89.2857	2018-02-26	2018-07-02	2018-07-03	Gefitinib + pemetrexed + carboplatin	N/A
12	501085	Male	55	Y	Y	AC	IIIB	M0	19del	Negative	Negative	50.974	4.1521	2018-02-23	2018-07-04	2018-07-05	Pemetrexed + cisplatin	PR
13	503340	Female	68	N	N	AC	IV	M1	L858R	Negative	Negative	34.9697	2.6393	2018-03-01	2018-07-10	2018-07-11	Bevacizumab + pemetrexed + carboplatin	SD
14	501339	Female	47	N	N	AC	IIIB	M0	19del	Negative	Negative	55.4854	3.06818	2018-01-24	2018-07-17	2018-07-18	Pemetrexed + nedaplatin	SD
15	505557	Male	65	Y	Y	AC	IVB	M1c	19del	Negative	Negative	78.4801	309.343	2018-03-01	2018-07-10	2018-07-11	Bevacizumab + erlotinib + pemetrexed + cisplatin	PR
16	508189	Female	43	N	N	AC	IVB	M1c	L858R	Negative	Negative	186.677	8.26446	2018-06-11	2018-07-16	2018-07-17	Bevacizumab + pemetrexed + cisplatin	PR
17	472410	Male	62	N	N	AC	IIIC	M0	L858R	Negative	Negative	169.271	1.23737	2018-05-03	2018-05-22	2018-05-23	Paclitaxel + lobaplatin	N/A
18	276636	Male	47	N	N	AC	I B	M0	L858R	Positive	Negative	140.01	454.553	2018-05-01	2018-07-30	2018-07-31	Erlotinib + pemetrexed + cisplatin	SD
19	499218	Female	62	N	N	AC	IV	M1c	L858R	Negative	Negative	50.7576	0.684343	2018	2018-07-31	2018-08-01	Radiotherapy + erlotinib	SD
20	507057	Female	59	N	N	LCC	IV	M1	19del	Negative	Negative	23.4091	5.56818	2018-04-01	2018-06-25	2018-06-26	Etoposide + cisplatin	N/A
21	503683	Male	66	Y	Y	AC	IIIB	M0	19del	Negative	Negative	26.1486	2.41131	2017-11-17	2018-07-02	2018-07-03	Bevacizumab + pemetrexed + cisplatin	PR
22	498889	Male	51	Y	N	AC	IVB	M1b	19del	Positive	Negative	54.4034	108.471	2018-01-18	2018-07-10	2018-07-10	Pemetrexe	PD
23	479409	Male	46	N	N	ASC	IV	M1	19del	Positive	Negative	184.091	284.091	2017-12-01	2018-07-11	2018-07-12	Radiotherapy + bevacizumab + gemcitabine + docetaxel	PD
24	479538	Female	48	N	N	AC	III	M0	L858R	Positive	Positive	87.2738	45.4765	2018-01-01	2018-07-16	2018-07-17	Bevacizumab + paclitaxel + carboplatin	N/A
25	511888	Female	60	N	N	AC	IV	M1	L858R	Positive	Positive	149.459	8.63352	2018-02-05	2018-08-08	2018-08-09	Gefitinib	PD
26	505472	Female	68	N	N	AC	IIIB	M0	19del	Positive	Positive	67.8636	27.9545	2018-04-09	2018-07-24	2018-07-25	Pemetrexed + carboplatin	N/A
27	433614	Female	68	N	N	AC	IV	M1	19del	Positive	Negative	249.594	194.419	2017-06-14	2018-07-25	2018-07-26	Gefitinib	PD
ddPCR, digital droplet; Y,yes; N, no; AC, adenocarcinoma; SCC, squamous cell carcinoma; ASC, adenosquamous carcinoma; LCC, Large cell lung cancer; PR, partial response; SD, stable disease; PD, progressive diseasa; EGFR, epidermal growth factor receptor; cf-DNA, cell free DNA;
